# Supplementary material for: Bio-Organic Fertilizer Application Enhances Silage Maize Yield by Regulating Soil Physicochemical and Microbial Properties
Source: Microorganisms. 2025 Apr 23;13(5):959. doi: 10.3390/microorganisms13050959 (PMC12114197; doi:10.3390/microorganisms13050959)
Supplement: Supplementary file 1 [file microorganisms-13-00959-s001.zip]

Archive with 1 entries (1 files):
- microorganisms-3556558-supplementary.pdf
